# Supplementary material for: Domain-agnostic weakly supervised surgical instrument segmentation
Source: Sci Rep. 2026 Mar 18;16:9337. doi: 10.1038/s41598-026-43054-1 (PMC13003140; doi:10.1038/s41598-026-43054-1)
Supplement: Supplementary file 1 — Supplementary Information 1. [file 41598_2026_43054_MOESM1_ESM.zip]

Archive with 6 entries (3 files):
- sam4sis/
- sam4sis/configs/
- sam4sis/configs/template.yaml
- sam4sis/README.md
- sam4sis/src/
- sam4sis/src/sam4sis.ipynb
