# Supplementary material for: Domain-agnostic weakly supervised surgical instrument segmentation
Source: Sci Rep. 2026 Mar 18;16:9337. doi: 10.1038/s41598-026-43054-1 (PMC13003140; doi:10.1038/s41598-026-43054-1)
Supplement: Supplementary file 1 — Supplementary Information 1. [file 41598_2026_43054_MOESM1_ESM.zip › sam4sis/configs/template.yaml]

experiment:
    log_dir: "./logs" #path to log directory
    models_dir: "./models" #path to model directory
    description: "experiment_01" #name of experiment
patchcore: #set patchcore parameters according to https://anomalib.readthedocs.io/en/v2.0.0/markdown/guides/reference/models/image/patchcore.html
    backbone: "densenet121" 
    layers: !!python/tuple ['features.denseblock2', 'features.denseblock3'] 
    pre_trained: true 
    coreset_sampling_ratio: 0.05 
    num_neighbors: 5 
    datamodule:
        dataset: "CaDIS" # "CaDIS"
        name: "PatchCore_configuration_01"
        dataset_root: "./data/"
        normal_dir: "train/with_SI" #directory of training images with SI present
        abnormal_dir: "train/wo_SI" #directory of training images without SI present
        normal_split_ratio: 0
        image_size: !!python/tuple [128, 128]  #set image size for PatchCore
        SI_size_ratio: 0.15 # ~ SI_size / image_size
    engine:
        default_root_dir: "./results"
        threshold: "F1AdaptiveThreshold"
        predict:
            ckpt_path: "./PatchCore_configuration_01/latest/weights/lightning/model.ckpt"
            data_path: "./data/test" #directory of test images (with or without SI present)
si_filter:
    enabled: true #set to true/false
    type: "rgb" #options: "intensity", "rgb" 
sam:
    enabled: true #set to true/false
    config_file: "sam2_hiera_l.yaml" #config of sam model
    checkpoint_file: "./sam_models/sam2_hiera_large.pt" #sam model file
    sam4sis_score: true #set to true/false
