# Supplementary material for: Domain-agnostic weakly supervised surgical instrument segmentation
Source: Sci Rep. 2026 Mar 18;16:9337. doi: 10.1038/s41598-026-43054-1 (PMC13003140; doi:10.1038/s41598-026-43054-1)
Supplement: Supplementary file 1 — Supplementary Information 1. [file 41598_2026_43054_MOESM1_ESM.zip › sam4sis/README.md]

# Domain-agnostic Weakly Supervised Surgical Instrument Segmentation

This project contains the code corresponding to the paper "Domain-agnostic Weakly Supervised Surgical Instrument Segmentation (SIS)." Below is a guide on how to utilize the code.

## Abstract
Recent advancements in visual foundation models open new avenues in the field of surgical instrument segmentation (SIS) in medical images. Segmentation foundation models provide high segmentation accuracy for objects of interest that are selected via prompts in the form of points, bounding boxes, or text. However, the choice of suitable prompts either requires manual interaction or relies on two-stage pipelines based on supervised, typically domain-specific models. This limits their applicability for domain-agnostic SIS.

We propose a method for SIS that leverages the power of the segmentation foundation model SAM2 while eliminating the need for a user-defined input prompt or domain-specific annotated datasets. 
We achieve this by utilizing an anomaly detector generated from non-instrument images to identify instruments as unseen regions and in this way, define a SAM2 input prompt based solely on image-level annotations.

For three datasets for SIS from diverse domains (EndoVis2017, CaDIS, and PASO-SIS), we achieve mean Normalized Surface Distances ranging from \SIrange{53}{73}{\%}. This demonstrates the competitiveness of our method compared to alternatives, while its training- and mask-free nature makes it well-suited for surgical workflow integration.

By simplifying SIS, we advance the field of computer-assisted surgery and unlock a wide variety of assistance functions with minimal effort.

## Env setup
Ensure that you have Conda installed on your system. To set up the environment, execute the following commands:

```
conda env create --file=environment.yml
anomalib install
```

## Dataset prepareation
Prepare three folders containing imaging data:

1. **Domain Examples with Surgical Instruments (SIs):** Contains images where surgical instruments are present.
2. **Domain Examples without SIs:** Contains images where surgical instruments are absent.
3. **Test Examples:** Contains images with and/or without surgical instruments for testing purposes.

## Configuration
The configuration file `./configs/template.yaml` includes all relevant paths, parameters, and modes. Modify this file to suit your data and specific requirements.


## Running SAM4SIS
The Jupyter Notebook `./src/sam4sis.ipynb` provides a step-by-step guide through the SAM4SIS algorithm. It encompasses all features necessary to reproduce SIS results across various imaging domains, as presented in the paper "Domain-agnostic Weakly Supervised Surgical Instrument Segmentation."
