# Supplementary material for: Domain-agnostic weakly supervised surgical instrument segmentation
Source: Sci Rep. 2026 Mar 18;16:9337. doi: 10.1038/s41598-026-43054-1 (PMC13003140; doi:10.1038/s41598-026-43054-1)
Supplement: Supplementary file 1 — Supplementary Information 1. [file 41598_2026_43054_MOESM1_ESM.zip › sam4sis/src/sam4sis.ipynb]

# %% [code]
# %%
# Standard library imports
import os
from pathlib import Path
import yaml

# Third-party library imports
import numpy as np
import cv2
import torch
from pytorch_lightning import seed_everything
from abc import ABC, abstractmethod
import matplotlib.pyplot as plt

# Anomalib imports
from anomalib.models import Patchcore
from anomalib.engine import Engine
from anomalib.data.image.folder import Folder
from anomalib import TaskType
from anomalib.data.utils import read_image

# SAM imports
from sam2.build_sam import build_sam2
from sam2.sam2_image_predictor import SAM2ImagePredictor

# %% [markdown]
### Define Input Parameters
**Ensure to modify the following lines to reference your specific configuration file.**

# %% [code]
# Load configuration from YAML file
ROOT_DIR = Path.cwd().parent
CONFIG_FILE = ROOT_DIR / "configs/template.yaml" #Change to your config file

# %% [markdown]
### Transfer Files from Configuration File to Accessible Parameters
In this section, we will extract the necessary parameters from the configuration file and make them accessible for further processing. Ensure that the configuration file is correctly set up before proceeding.

# %% [code]
# %%
# Ensure inline plotting in Jupyter notebooks
%matplotlib inline

# Set device and seed for reproducibility
DEVICE = torch.device("cuda:0")
SEED = 42
seed_everything(SEED, workers=True)


with open(CONFIG_FILE, 'r') as file:
    config = yaml.load(file, Loader=yaml.FullLoader)
    
LOG_DIR = config["experiment"]["log_dir"]
DESCRIPTION = config["experiment"]["description"]

# PatchCore data module configuration
PATCHCORE_DATAMODULE_NAME = config["patchcore"]["datamodule"]["name"]
PATCHCORE_DATAMODULE_DATASET_ROOT = config["patchcore"]["datamodule"]["dataset_root"]
PATCHCORE_DATAMODULE_NORMAL_DIR = config["patchcore"]["datamodule"]["normal_dir"]
PATCHCORE_DATAMODULE_ABNORMAL_DIR = config["patchcore"]["datamodule"]["abnormal_dir"]
PATCHCORE_DATAMODULE_NORMAL_SPLIT_RATIO = config["patchcore"]["datamodule"]["normal_split_ratio"]
PATCHCORE_DATAMODULE_IMAGE_SIZE = config["patchcore"]["datamodule"]["image_size"]
PATCHCORE_DATAMODULE_SI_SIZE_RATIO = config["patchcore"]["datamodule"]["SI_size_ratio"]

# PatchCore hyperparameters
PATCHCORE_BACKBONE = config["patchcore"]["backbone"]
PATCHCORE_LAYERS = config["patchcore"]["layers"]
PATCHCORE_PRE_TRAINED = config["patchcore"]["pre_trained"]
PATCHCORE_CORESET_SAMPLING_RATIO = config["patchcore"]["coreset_sampling_ratio"]
PATCHCORE_NUM_NEIGHBORS = config["patchcore"]["num_neighbors"]

# PatchCore engine configuration
PATCHCORE_ENGINE_DEFAULT_ROOT_DIR = config["patchcore"]["engine"]["default_root_dir"]
PATCHCORE_ENGINE_THRESHOLD = config["patchcore"]["engine"]["threshold"]
PATCHCORE_ENGINE_PREDICT_CKPT_PATH = config["patchcore"]["engine"]["predict"]["ckpt_path"]
PATCHCORE_ENGINE_PREDICT_DATA_PATH = config["patchcore"]["engine"]["predict"]["data_path"]

# SI Filter configuration
SI_FILTER_ENABLED = config["si_filter"]["enabled"]
SI_FILTER_TYPE = config["si_filter"]["type"]

# SAM configuration
SAM_CHECKPOINT = config["sam"]["checkpoint_file"]
SAM_CONFIG = config["sam"]["config_file"]
SAM_ENABLED = config["sam"]["enabled"]
SAM4SIS_SCORE = config["sam"]["sam4sis_score"]

# %% [markdown]
### Definition of the SAM4SIS Class
We utilize the SAM2 framework, which predicts segmentation masks based on a given input prompt, such as pixel coordinates. The `SAM4SIS` class extends the capabilities of the standard SAM2 framework by integrating additional features specific to the SAM4SIS pipeline. These enhancements include defining surgical instrument (SI) filter masks, generating prompt points from the SI map, and calculating SAM4SIS scores for evaluating segmentation mask proposals.

# %% [code]
# SAM4SIS Training (for refined SIS)

class SAM4SIS(ABC):
    def __init__(self, hparams):
        self.hparams = hparams
        self.logger = None
        self.sam_predictor = None
        self.exp_id = None
        self.model = None
    
    @abstractmethod
    def init_training(self):
        pass
    
    @abstractmethod
    def train_model(self):
        pass
    
    @abstractmethod
    def eval_model(self):
        pass
    
    @abstractmethod
    def _init_experiment_id(self):
        pass
    
    def _init_sam_predictor(self, sam_config, sam_checkpoint):
        self.sam_predictor = SAM2ImagePredictor(build_sam2(sam_config, sam_checkpoint))
        
    def _get_sam_masks(self, image, input_points, sam4sis_score: True, si_map=None):
        input_points = np.array([[point[1], point[0]] for point in input_points])
        input_labels = np.ones(len(input_points), dtype=np.int32)
        
        with torch.inference_mode(), torch.autocast("cuda", dtype=torch.bfloat16):
            self.sam_predictor.reset_predictor()
            self.sam_predictor.set_image(image)

            if input_points.size == 0:
                masks = np.zeros_like(image)*3
                sam_scores = np.array([-1])*3
            else:
                masks, sam_scores, _ = self.sam_predictor.predict(
                    point_coords=input_points,
                    point_labels=input_labels,
                    multimask_output=True,
                )

            if sam4sis_score:
                sam4sis_scores = self._get_sam4sis_scores(
                    si_map=si_map,
                    masks=masks)
                highest_score_index = sam4sis_scores.argmax()
                
            else:
                print("SAM4SIS score not applied.")        
                highest_score_index = sam_scores.argmax()
            highest_score_mask = masks[highest_score_index]
                            
            return highest_score_mask * 255 
    
    
    def _get_sam4sis_scores(self, si_map, masks):
        scores = np.zeros(len(masks))
        for i, mask in enumerate(masks): 
            if si_map.shape[0] == 1:
                si_map = si_map.squeeze(0)
            # if si_map and mask to not have the same shape, we need to resize the mask
            if si_map.shape != mask.shape:
                mask = cv2.resize(mask.astype(np.uint8), (si_map.shape[1], si_map.shape[0]), interpolation=cv2.INTER_NEAREST)
            thresholded_si_map = (si_map >= 0.5).astype(np.uint8)
            intersection = np.logical_and(mask, thresholded_si_map).sum()
            union = np.logical_or(mask, thresholded_si_map).sum()
            scores[i] = intersection / union if union > 0 else 0
        return scores
       
       
    def _get_SIfilter_intensity(self, image):
        # normalized signal intensity filter
        return image/np.max(image)
    
    def _get_SIfilter_rgb(self, image):
                
        # Filter component 1: based on green-red component of the image in CIELAB color space
        # Downweights areas with high red components independent of lightning, typically corresponding to blood and anatomical structures in surgical scene (no SIs).
        lab_image = cv2.cvtColor(image, cv2.COLOR_BGR2LAB)
        # lab_image[:, :, 0]: L*, lightness value, black to white
        # lab_image[:, :, 1]. a*, green to white 
        # lab_image[:, :, 2]: b*, blue to yellow
        
        filter_redgreen = (255 - lab_image[:, :, 1])[:, :, np.newaxis]
        filter_redgreen = filter_redgreen / np.max(filter_redgreen)
        
        # Filter component 2: based on value component of the image in HSV color space.
        # Downeights brightly saturated areas, typically not corresponding to SIs.
        hsv_image = cv2.cvtColor(image, cv2.COLOR_BGR2HSV)
        filter_value = (255 - hsv_image[:, :, 2])[:, :, np.newaxis]
        filter_value = filter_value / np.max(filter_value)
        
        # Filter component 3: based on satureation component of the image in HSV color space.
        # Downweights light areas, typically not corresponding to SIs.
        filter_saturation = (255 - hsv_image[:, :, 1])[:, :, np.newaxis]
        filter_saturation = filter_saturation / np.max(filter_value)
        
        return (filter_redgreen + filter_value + filter_saturation) / 3

    def _apply_SIfilter(self, anomaly_map, filter_map):
        return np.transpose(anomaly_map/np.max(anomaly_map), (1, 2, 0)) * filter_map
    
    def _get_prompt_points(self, anomaly_map, num_labels, labels):
        # Returns the points of highest intensity in the determined labels
        max_indices = []

        if num_labels <= 1: # background label only
            print("No labels found in the image.")
            return np.empty((0, 2), dtype=int)
        
        anomaly_map = anomaly_map.squeeze(-1)
        # Iterate over each label (starting from 1, since 0 is the background)
        for label in range(1, num_labels):
            # Create a mask for the current label
            mask = (labels == label)

            # Apply the mask to the anomaly_map to get only the values for the current component
            masked_anomaly_map = np.where(mask, anomaly_map, -np.inf)  # Set non-mask values to -inf
        
            # Find the index of the maximum value within the masked anomaly_map
            max_index_flat = np.argmax(masked_anomaly_map)  # Flat index of the maximum value
        
            # Convert flat index back to multi-dimensional index (row, col) based on anomaly_map shape
            max_index = np.unravel_index(max_index_flat, anomaly_map.shape) #[1:]
        
            # Store the result
            max_indices.append(max_index)

        high_intensity_points = np.array(max_indices)[:, [1, 0]]
        return high_intensity_points
    
    def scale_coordinates(self, coordinates, image_shape, image_fullsize_shape):
        scaled_coordinates = []
        for coord in coordinates:
            x_scaled = int(coord[0] * (image_fullsize_shape[0] / image_shape[0]))
            y_scaled = int(coord[1] * (image_fullsize_shape[1] / image_shape[1]))
            scaled_coordinates.append((x_scaled, y_scaled))
        return scaled_coordinates

# %% [markdown]
### Definition of the PatchCoreTraining Class

The `PatchCoreTraining` class offers specialized functions tailored for PatchCore anomaly detection. This class facilitates the efficient identification and analysis of anomalies within image data by implementing the PatchCore methodology.

# %% [code]
class PatchCoreTraining(SAM4SIS):
    def __init__(self):
        super().__init__(
            hparams = {
                "BACKBONE": PATCHCORE_BACKBONE,
                "LAYERS": ' '.join(PATCHCORE_LAYERS),
                "PRE_TRAINED": PATCHCORE_PRE_TRAINED,
                "CORESET_SAMPLING_RATIO": PATCHCORE_CORESET_SAMPLING_RATIO,
                "NUM_NEIGHBORS": PATCHCORE_NUM_NEIGHBORS
            }
        )
        self.datamodule = None
        self.test_dataset = None
        self.predictions = None

    def init_training(self):
        self._init_experiment_id()
        self._init_datamodule()
        self._init_model()
        self._init_engine()
        self._init_sam_predictor(SAM_CONFIG, SAM_CHECKPOINT)

    def train_model(self):
        self.engine.fit(datamodule=self.datamodule, model=self.model)

    def eval_model(self):
        self.predictions = self._get_patchcore_predictions()
        return

    def _init_experiment_id(self):
        # Find the highest experiment ID
        existing_exp_ids = [
            int(exp_id.split('_')[-1]) for exp_id in os.listdir(LOG_DIR) if exp_id.startswith(DESCRIPTION)
        ]
        self.exp_id = max(existing_exp_ids) + 1 if existing_exp_ids else 1

    def _init_datamodule(self):
        # Create datamodule
        self.datamodule = Folder(
            name=PATCHCORE_DATAMODULE_NAME,
            root=PATCHCORE_DATAMODULE_DATASET_ROOT,
            normal_dir=PATCHCORE_DATAMODULE_NORMAL_DIR,
            abnormal_dir=PATCHCORE_DATAMODULE_ABNORMAL_DIR,
            task=TaskType.CLASSIFICATION,
            seed=SEED,
            image_size=PATCHCORE_DATAMODULE_IMAGE_SIZE,
        )

        # Setup the datamodule
        self.datamodule.setup()
        self.test_dataset = self.datamodule.test_data

    def _init_model(self):
        self.model = Patchcore(
            backbone=PATCHCORE_BACKBONE,
            layers=PATCHCORE_LAYERS,
            pre_trained=PATCHCORE_PRE_TRAINED,
            coreset_sampling_ratio=PATCHCORE_CORESET_SAMPLING_RATIO,
            num_neighbors=PATCHCORE_NUM_NEIGHBORS
        )

    def _init_engine(self):
        self.engine = Engine(
            threshold=PATCHCORE_ENGINE_THRESHOLD,
            task=TaskType.SEGMENTATION,
            image_metrics="AUROC",
            pixel_metrics="AUROC",
            default_root_dir=PATCHCORE_ENGINE_DEFAULT_ROOT_DIR
        )

    def _get_patchcore_predictions(self):
        return self.engine.predict(
            model=self.model,
            ckpt_path=PATCHCORE_ENGINE_PREDICT_CKPT_PATH,
            return_predictions=True,
            data_path=PATCHCORE_ENGINE_PREDICT_DATA_PATH,
        )

# %% [markdown]
# Step 1: PatchCore Setup
Initialization.

# %% [code]
trainer = PatchCoreTraining()

# %% [code]
trainer.init_training()

# %% [markdown]
Given the images with and without surgical instruments (as defined in the configuration YAML file), the PatchCore anomaly bank is trained. The duration of this step varies based on the number of input images and typically takes between 10 to 300 seconds.

# %% [code]
trainer.train_model()

# %% [markdown]
# Step 2: Anomaly Map Generation

Utilizing the PatchCore anomaly bank, test images are evaluated to generate anomaly maps for each input image. High anomaly scores indicate unseen image structures, such as surgical instruments, as well as imaging artifacts like reflections that are absent or infrequently present in the training data.

# %% [code]
trainer.eval_model()

# %% [markdown]
### SAM4SISResult

The `SAM4SISResult` class is defined to store the results of the various steps in the SAM4SIS pipeline. It is based on the `anomalib.post_processing.visualizer.ImageResult` class from the Anomalib library. For more details, refer to the [Anomalib documentation](https://anomalib.readthedocs.io/en/0.3.3/api/anomalib/post_processing/visualizer/#anomalib.post_processing.visualizer.ImageResult).


# %% [code]
class SAM4SISResult:
    """Collection of data needed to visualize the predictions for an image."""

    def __init__(
        self,
        image: np.ndarray,
        pred_score: float,
        pred_label: str,
        anomaly_map: np.ndarray | None = None,
        pred_mask: np.ndarray | None = None,
    ) -> None:
        self.anomaly_map = anomaly_map
        self.SI_map: np.ndarray | None = None
        self.SI_map_binarized: np.ndarray | None = None
        self.image = image 
        self.pred_score = pred_score
        self.pred_label = pred_label
        self.pred_mask: np.ndarray | None = None
        self.segmentations: np.ndarray | None = None
        self.si_filter: np.ndarray | None = None
        self.highest_score_coordinates: np.ndarray | None = None
        self.highest_score_coordinates_fullsize: np.ndarray | None = None
        self.pred_mask_sam_fullsize: np.ndarray | None = None

# %% [markdown]
# Step 3: From Coarse Anomaly Maps to Accurate SI Segmentation Masks with SAM4SIS

In the third step, we iterate over the anomaly map predictions obtained by PatchCore. For each input image and its corresponding anomaly map, the following steps are performed:

1. Refactor PatchCore predictions.
2. Calculate the SI filter map.
3. Apply the SI filter map to the anomaly map.
4. Binarize the SI map.
5. Determine connected components in the binarized SI map to identify multiple SIs.
6. Determine prompt points based on the highest values in the components.
7. Using these input points, predict SI segmentation masks on full-scale images. The SAM4SIS scoring mechanism is applied if selected in the configuration file.
8. Visualize the results: Plot the first 15 SAM4SIS results.

# %% [code]
%matplotlib inline
# SAM4SIS inference
iteration = 0

for i, pred in enumerate(trainer.predictions):
    
    # 1. Refactoring of PatchCore predictions.
    image_path = pred["image_path"][0]
    print(f"Processing prediction {i}, {os.path.splitext(os.path.basename(image_path))[0]}")
    height, width = pred["image"].shape[-2:]
    image_fullsize = (read_image(path=image_path) * 255).astype(np.uint8)
    image = cv2.resize(image_fullsize, dsize=(width, height), interpolation=cv2.INTER_AREA)
    patchcore_result = SAM4SISResult(
        image=image,
        pred_score=pred["pred_scores"][0].cpu().numpy().item() if "pred_scores" in pred else None,
        pred_label=pred["pred_labels"][0].cpu().numpy().item() if "pred_labels" in pred else None,
        anomaly_map=pred["anomaly_maps"][0].cpu().numpy() if "anomaly_maps" in pred else None,
    )
    patchcore_result.image = cv2.cvtColor(patchcore_result.image, cv2.COLOR_BGR2RGB)
    image_fullsize = cv2.cvtColor(image_fullsize, cv2.COLOR_BGR2RGB)
    
    # 2. Calculation of SI filter map
    if SI_FILTER_ENABLED:
        if SI_FILTER_TYPE == "intensity":
            patchcore_result.si_filter = trainer._get_SIfilter_intensity(patchcore_result.image)
        elif SI_FILTER_TYPE == "rgb":
            patchcore_result.si_filter = trainer._get_SIfilter_rgb(patchcore_result.image)
    else:
        print("SI filter not applied.")        
        patchcore_result.si_filter = np.ones_like(patchcore_result.image)
        
    # 3. Application of SI filter map on anomaly map to optain SI map
    patchcore_result.SI_map = trainer._apply_SIfilter(patchcore_result.anomaly_map, patchcore_result.si_filter)
    
    # 4. Binarization of SI map
    patchcore_result.SI_map_binarized = patchcore_result.SI_map.squeeze() > (patchcore_result.SI_map.max() * (1-PATCHCORE_DATAMODULE_SI_SIZE_RATIO))
    patchcore_result.SI_map_binarized = (patchcore_result.SI_map_binarized > 0).astype(np.uint8)
   
    # 5. Determination of ConnectedComponents in binarized SI map to indentify multiply SIs.
    (num_labels, labels, stats, centroids) = cv2.connectedComponentsWithStats(patchcore_result.SI_map_binarized)
    min_area_threshold = PATCHCORE_DATAMODULE_SI_SIZE_RATIO*PATCHCORE_DATAMODULE_IMAGE_SIZE[0]*PATCHCORE_DATAMODULE_IMAGE_SIZE[1]*0.001 # based on average SI size
    # Create a mask to keep only the large components
    large_components_mask = np.zeros_like(labels, dtype=np.uint8)
    label_num = 0
    for label in range(0, num_labels):  # Start from 1 to skip the background
        area = stats[label, cv2.CC_STAT_AREA]
        if area >= min_area_threshold:
            large_components_mask[labels == label] = label_num  # Keep the component
            label_num += 1
        else:
            num_labels -= 1
    labels = large_components_mask
    
    # 6. Determination of prompt points based on highest values in the components.
    points_of_highest_intensity = trainer._get_prompt_points(patchcore_result.SI_map, num_labels, labels)
    input_points = points_of_highest_intensity
    input_labels = np.array([1] * len(points_of_highest_intensity))
    patchcore_result.highest_score_coordinates = np.unravel_index(np.argmax(patchcore_result.SI_map, axis=None), patchcore_result.SI_map.shape)
    # Adjust input_points to match the shape of image_result.highest_score_coordinates
    input_points_adjusted = np.array([[point[1], point[0], 0] for point in input_points])
    patchcore_result.highest_score_coordinates = input_points_adjusted
    
    # 7. Given those input points, prediction of SI segmentation masks on fullscale images. The SAM4SIS scoring mechanism is applied if selected in the config file.
    if SAM_ENABLED:
        patchcore_result.highest_score_coordinates_fullsize = trainer.scale_coordinates(patchcore_result.highest_score_coordinates, image.shape, image_fullsize.shape)              
        patchcore_result.pred_mask_sam_fullsize = trainer._get_sam_masks(image_fullsize, patchcore_result.highest_score_coordinates_fullsize, sam4sis_score=SAM4SIS_SCORE, si_map=patchcore_result.SI_map)
        
    # 8. Visualization of results: Plot the first 15 SAM4SIS results.  
    if iteration < 15:
        # print(os.path.splitext(os.path.basename(image_path))[0])
        fig, axes = plt.subplots(1, 6, figsize=(36, 6))

        # Display the original image with the iteration number in the title
        axes[0].imshow(patchcore_result.image)
        axes[0].set_title(f"Input Image, #{iteration}, {os.path.splitext(os.path.basename(image_path))[0]}")
        axes[0].axis("off")  # Hide axes

        # Display the predicted mask
        axes[1].imshow(patchcore_result.anomaly_map.squeeze())  # Use 'gray' colormap for binary masks
        axes[1].set_title("Anomaly Map")
        axes[1].axis("off")  # Hide axes

        # Display the SI filter image
        axes[2].imshow(patchcore_result.si_filter)
        axes[2].set_title("SI Filter")
        axes[2].axis("off")  # Hide axes

        # Display the filtered anomaly map, removing the extra dimension
        anomaly_map = patchcore_result.SI_map.squeeze()  # Remove extra dimension
        axes[3].imshow(anomaly_map)  # Use 'hot' colormap for anomaly maps
        axes[3].set_title("SI Map")
        axes[3].axis("off")  # Hide axes

        # Display the binarized anomaly map, removing the extra dimension if necessary
        anomaly_map_binarized = patchcore_result.SI_map_binarized.squeeze()  # Remove extra dimension
        axes[4].imshow(anomaly_map_binarized, cmap='gray')  # Use 'gray' colormap for binary maps
        axes[4].set_title("Binarized SI Map")
        axes[4].axis("off")  # Hide axes
        
        # Display the SAM full-size mask
        axes[5].imshow(patchcore_result.pred_mask_sam_fullsize, cmap='gray')  # Use 'gray' colormap for binary masks
        axes[5].set_title("SAM4SIS Mask")
        axes[5].axis("off")  # Hide axes

        # Show the plot
        plt.tight_layout()
        plt.show()
    
    iteration+=1
